# Supplementary material for: Characteristics and Outcomes of Clinical Trials on Gene Therapy in Noncongenital Cardiovascular Diseases: Cross-sectional Study of Three Clinical Trial Registries
Source: JMIR Form Res. 2022 Apr 21;6(4):e33893. doi: 10.2196/33893 (PMC9073605; doi:10.2196/33893)
Supplement: Multimedia Appendix 5 [file formative_v6i4e33893_app5.xls]

## Sheet: Arkusz3
ID	NCT01002430	NCT04110964	NCT00135850	NCT01966887	NCT00787059	NCT03360448	NCT03404024	NCT00279539	NCT00534703	NCT02356809	NCT04125732	NCT01064440	NCT03068585	NCT00117650	NCT01002495	NCT04274049	NCT04275323	NCT01422772	NCT04703842	NCT00696124	NCT01548378	NCT00090714	NCT03039751	NCT00068133	NCT00620217	NCT00143585	NCT00744315	NCT00215696	NCT02276937	NCT00368797	NCT00454818	NCT00566657	NCT00798005	NCT00438867	NCT01550614	NCT01082094	NCT02346422	NCT03409627	NCT00956332	NCT02016755	NCT00080392	NCT02844283	NCT03668353	ISRCTN87681696	JPRN-UMIN000014918	JPRN-jRCTs053180162	JPRN-C000000404	EUCTR2018-001494-24-DK	EUCTR2017-000789-31-FI
Database	CT	CT	CT	CT	CT	CT	CT	CT	CT	CT	CT	CT	CT	CT	CT	CT	CT	CT	CT	CT	CT	CT	CT	CT	CT	CT	CT	CT	CT	CT	CT	CT	CT	CT	CT	CT	CT	CT	CT	CT	CT	CT	CT	ISRCTN	JPRN	JPRN	JPRN	EUCTR	EUCTR
Conditions	Coronary Artery Disease	Peripheral Arterial Disease	Coronary Artery Disease	Heart Failure	Heart Failure	Heart Failure	Coronary Artery Disease	Heart Failure	Heart Failure	Secondary Raynaud's Phenomenon	Coronary Artery Disease	Peripheral Arterial Disease	Peripheral Arterial Disease	Peripheral Arterial Disease	Coronary Artery Disease	Peripheral Arterial Disease	Peripheral Arterial Disease	Coronary Artery Disease	Heart Failure	Peripheral Arterial Disease	Peripheral Arterial Disease	Coronary Artery Disease	Coronary Artery Disease	Peripheral Arterial Disease	Coronary Artery Disease	Coronary Artery Disease	Cardiomyopathy (Ischemic)	Coronary Artery Disease	Peripheral Arterial Disease	Peripheral Arterial Disease	Heart Failure|Dilated Cardiomyopathy	Peripheral Arterial Disease	Peripheral Arterial Disease	Coronary Artery Disease	Coronary Artery Disease	Heart Failure	Heart Failure	Heart Failure	Peripheral Arterial Disease	Peripheral Arterial Disease	Peripheral Arterial Disease	Coronary Artery Disease	Peripheral Arterial Disease	Coronary Artery Disease	Peripheral Arterial Disease	Peripheral Arterial Disease	Peripheral Arterial Disease	Coronary Artery Disease	Coronary Artery Disease
Title	EndocardialVascularEndothelialGrowth Factor D(VEGF-D)Gene Therapy for the Treatment of Severe Coronary Heart Disease	Evaluation of Safety and Tolerability of Libella Gene Therapy for Critical Limb Ischemia: AAV- hTERT	The Effect of Mobilized Stem Cell by G-CSF and VEGF Gene Therapy in Patients With Stable Severe Angina Pectoris	AAV1-CMV-Serca2a GENe Therapy Trial in Heart Failure	AC6 Gene Transfer for CHF	AC6 Gene Transfer in Patients With Reduced Left Ventricular Ejection Fraction Heart Failure	Safety and Efficacy Study of Gene Therapy for Acute Myocardial Infarction in Korea	Stem Cell Mobilization and VEGF Gene Transfer for Heart Failure	Investigation of the Safety and Feasibility of AAV1/SERCA2a Gene Transfer in Patients With Chronic Heart Failure	Safety and Efficacy Study of Gene Therapy Drug (Neovasculgen) to Treat Secondary Raynaud's Phenomenon	Epicardial Delivery of XC001 Gene Therapy for Refractory Angina Coronary Treatment (The EXACT Trial)	Safety and Efficacy Study Using Gene Therapy for Critical Limb Ischemia	Efficiency, Safety and Portability of Neovasculgen	Safety and Efficacy Study of Ad2/Hypoxia Inducible Factor (HIF)-1Î±/VP16 Gene Transfer in Patients With Intermittent Claudication	Gene Therapy for the Treatment of Chronic Stable Angina	Safety and Efficacy Study Using Gene Therapy for Critical Limb Ischemia (NL003-CLI-III-2)	Safety and Efficacy Study Using Gene Therapy for Critical Limb Ischemia (NL003-CLI-III-1)	Safety Study of Gene Therapy for Ischemic Heart Disease in Korea	Calcium Up-Regulation by Percutaneous Administration of Gene Therapy In Cardiac Disease	Safety Study of Gene Therapy in Treating Lower Leg Ischemia	Safety and Efficacy Study Using Gene Therapy for Critical Limb Ischemia	To Find the Best Dose of pVGI.1(VEGF2) to Benefit Angina Patients When Given With an Experimental Injection Catheter	Adenovirus Vascular Endothelial Growth Factor D (AdvVEGF-D) Therapy for Treatment of Refractory Angina Pectoris	Trial of VLTS-589 in Subjects With Intermittent Claudication	Angiogenesis Using VEGF-A165/bFGF Plasmid Delivered Percutaneously in No-option CAD Patients; a Controlled Trial (VIF-CAD)	NOGA Angiogenesis Revascularization Therapy: Evaluation by RadioNuclide Imaging - The Northern Trial	Induced Angiogenesis by Genic Therapy in Advanced Ischemic Cardiomyopathy	A Study to Treat Patients Whose Chronic Angina Symptoms Are Not Relieved by Medication and Have an Area of the Heart That Cannot be Treated by Standard Therapies	Randomized Phase IIb Trial of DVC1-0101	Efficacy and Safety Study of NV1FGF in Patients With Severe Peripheral Artery Occlusive Disease (TALISMAN 201)	Efficacy and Safety Study of Genetically Targeted Enzyme Replacement Therapy for Advanced Heart Failure (CUPID)	Efficacy and Safety of XRP0038/NV1FGF in Critical Limb Ischemia Patients With Skin Lesions (TAMARIS)	Efficacy and Safety Study of NV1FGF in Patients With Severe Peripheral Artery Occlusive Disease. (TALISMAN 202)PM202	Angiogenesis in Women With Angina Pectoris Who Are Not Candidates for Revascularization(AWARE)	Efficacy and Safety of Ad5FGF-4 for Myocardial Ischemia in Patients With Stable Angina Due to Coronary Artery Disease	Study to Evaluate the Safety of a Single Escalating Dose of ACRX-100 in Adults With Ischemic Heart Failure	A Phase 1/2 Study of High-dose Genetically Targeted Enzyme Replacement Therapy for Advanced Heart Failure	Novel INXN-4001 Triple Effector Plasmid in Heart Failure	Safety Study of MultiGeneAngio in Patients With Chronic Critical Limb Ischemia	A Phase IIB Pilot Study of a Modified Dosage Regimen of AMG0001 in Subjects With Critical Limb Ischemia	EW-A-401 to Treat Intermittent Claudication	Ad-HGF Treatment for Myocardial Infarction	Recombinant SeV-hFGF2/dF Injection for PAOD	A multicentre randomized double blind placebo controlled trial of myocardial angiogenesis using VEGF165 intramyocardial gene delivery in patients with severe angina pectoris	Gene Therapy using Intramuscular Administration of AMG0001 in Patients with Peripheral Arterial Disease	Angiogenic Gene Therapy with HGF Gene	Phase I and IIa, Dose Escalation, Non-Randomized, Safety and Efficacy Evaluation Clinical Study for Angiogenic Gene Therapy to Treat Patients with Critical Limb Ischemia via Intramuscular Injection of Non-Transmissible Recombinant Sendai Virus Expressing Human Fibroblast Growth Factor-2 (FGF-2) Gene.	In vivo molecular imaging of angiogenesis after VEGF-D gene therapy	Efficacy of gene therapy in the treatment of patients with symptomatic angina pectoris in spite of optimal medical therapy and which cannot be treated with balloon angioplasty or bypass surgery.
Completed	YES	NO	YES	NO	YES	NO	NO	NO	NO	NO	NO	YES	YES	YES	NO	NO	NO	YES	NO	YES	YES	NO	NO	YES	YES	NA	NA	YES	NO	YES	YES	YES	YES	NA	NO (Terminated)	YES	NO (Terminated)	YES	NO	YES	YES	NA	NA	YES	YES	YES	YES	NA	NO
Phases	1	1	1/2	2	1/2	3	2	1	2	1/2	1/2	2	2/3	2	1/2	3	3	1	1/2	1	2	2	2	2	2	2/3	2	2	2	2	1/2	3	2	3	3	1	1/2	1	1/2	2	1	1/2	1	NA	NA	NA	1/2	2	2
Gender	All	All	All	All	All	All	All	All	All	All	All	All	All	All	All	All	All	All	All	All	All	All	All	All	All	All	All	All	All	All	All	All	All	Female	All	All	All	All	All	All	All	All	All	All	All	All	All	All	All
Age	39-80	>45	20-80	18-80	18-80	18-80	19-75	>21	18-70	18-65	18-80	18-90	40-70	40-80	21-75	20-80	20-80	19-75	18-80	20-90	30-80	>18	30-85	40-80	>=18	18-75	18-75	18-80	>=30	>=40	18-75	>=50	>=45	18-75	18-75	>=18	18-80	>=18	50-90	40-90	>=21	30-80	18-80	18-75	20-85	20-85	>= 40	30-85	30-85
Number of participants	30	5	48	10	56	0	108	0	5	30	33	52	100	289	0	240	300	9	56	15	200	404	180	100	52	120	20	129	30	125	51	525	71	300	11	17	9	12	28	10	10	100	12	target 120	6	6	12	30	180
Funded By (2 = both, 1=industry, 0=other)	0	1	0	2	2	1	1	0	2	0	1	1	0	1	1	1	1	1	1	1	1	1	0	1	0	0	0	1	0	1	1	1	1	1	1	1	1	1	1	1	0	0	1	0	0	1	0	0	0
Study Type	Interventional	Interventional	Interventional	Interventional	Interventional	Interventional	Interventional	Interventional	Interventional	Interventional	Interventional	Interventional	Interventional	Interventional	Interventional	Interventional	Interventional	Interventional	Interventional	Interventional	Interventional	Interventional	Interventional	Interventional	Interventional	Interventional	Interventional	Interventional	Interventional	Interventional	Interventional	Interventional	Interventional	Interventional	Interventional	Interventional	Interventional	Interventional	Interventional	Interventional	Interventional	Interventional	Interventional	Interventional	Interventional	Interventional	Interventional	Interventional	Interventional
Aim	treatment	treatment	treatment	treatment	treatment	treatment	treatment	treatment	treatment	treatment	treatment	treatment	treatment	treatment	treatment	treatment	treatment	treatment	treatment	treatment	treatment	treatment	treatment	treatment	treatment	treatment	treatment	treatment	treatment	treatment	treatment	treatment	treatment	treatment	treatment	treatment	treatment	treatment	treatment	treatment	treatment	treatment	treatment	treatment	treatment	NA	treatment	NA	treatment
Randomized	YES	NA	NO	YES	YES	YES	YES	NO	YES	YES	NO	YES	YES	YES	NO	YES	YES	NO	YES	NO	YES	YES	YES	YES	YES	YES	NA	YES	YES	YES	YES	YES	YES	YES	YES	NO	YES	NO	YES	NA	YES	YES	NO	YES	NO	NO	NO	NO	YES
Start Date	2010	2019	2003	2013	2010	2019	2018	2008	2014	2015	2020	2010	2010	2005	2015	2019	2019	2007	2021	2007	2012	2004	2019	2003	2004	2002	2007	2005	2014	2002	2007	2007	2002	2007	2012	2010	2015	2018	2010	2013	2004	2016	2018	2002	2014	2014	2006	2018	2019
Completion Date	2015	2020	2005	2016	2017	2023	2020	NA	2015	2015	2022	2013	2011	2010	2016	2022	2022	2014	2028	2010	2014	NA	2023	2005	2009	2007	2009	NA	2022	2005	2012	2012	2005	NA	NA	2012	NA	2020	2026	2018	2011	NA	2020	2006	2019	2019	NA	NA	2023
Continent	Europe	South America	Europe	Europe	North America	North America	Asia	NA	Europe	Europe	North America	North America, Asia	Europe	North America, Europe	North America	Asia	Asia	Asia	NA	North America	Asia	North America	Europe	North America	Europe	North America	South America	Europe, Asia	Asia	Europe	North America	Asia, Europe, North America, South America, Africa, Australia	North America	North America	Asia	North America	North America	North America	Asia	North Amenrica	North Amenrica	Asia	Asia	North America	Asia	Asia	Asia	Europe	Europe
Country	Finland	Colombia	Denmark	France	USA	USA	South Korea	NA	United Kingdom	Russia	USA	USA, South Korea	Russia	USA, Germany, United Kingdom	USA	China	China	South Korea	NA	USA	China	USA	Finland	USA	Warsaw	Canada	Brazil	Denmark, Israel	Japan	Belgium, France, Germany, Italy, Switzerland, United Kingdom	United States	Argentina, Australia, Austria, Belarus, Belgium, Brazil, Canada, Chile, Czech Republic, Denmark, Estonia, Finland, France, Germany, Greece, Hong Kong, Hungary, Italy, Japan, Korea, Republic of, Mexico, Poland, Russian Federation, Singapore, South Africa, Spain, Sweden, Switzerland, Turkey, Ukraine, United Kingdom, United States	United States	United States	Russian Federation	United States	United States	United States	Israel	United States	United States	China	China	Canada	Japan	Japan	Japan	Denmark	Finland, Denmark
Locations	hospital, university	hospital	hospital, university	hospital	hospital, university	NA	hospital, university	NA	hospital, university	industry	hospital, university	hospital, university	hospital, university	hospital, university	hospital, university	hospital, university	hospital, university	hospital, university	NA	hospital, university	hospital, university	hospital, university	hospital	hospital, university	hospital	hospital, university	hospital	hospital	hospital	hospital	hospital, university	industry	industry	hospital, university	hospital	hospital, university	NA	hospital	hospital	hospital	hospital, university	NA	hospital	hospital	hospital, university	hospital	hospital	hospital	hospital
Single center study? (YES/NO)	YES	YES	YES	YES	NO	NO	NO	NA	YES	YES	NO	NO	NO	NO	NO	NO	NO	YES	NA	YES	NO	NO	NO	NO	YES	NO	YES	NO	NO	NO	NO	NO	YES	NO	NO	NO	NO	NO	NO	YES	NO	NA	YES	NO	YES	NA	NA	YES	NO
Outcome Measures	Assessments for safety and tolerability as measured as the acute and late adverse effects, laboratory parameters, biodistribution of the vector, anti-adenovirus antibodies and VEGF-levels before and in several time points after the gene transfer.|Efficacy of GT to increase myocardial perfusion in MRI and PET.|Functional capacity in exercise test, LV-function in echocardiography, arrhythmias in 24…	Incidence of adverse events|hTERT expression and telomerase activity	Improvement in myocardial perfusion measured by single photon emission computerized tomography (SPECT)|Clinical improvement	left ventricular end-systolic volume measured by CT-Scan|CT-scan other measurments: left ventricular end-diastolic volume|Cardiac volumes and function|Cardiac hemodynamic parameters|VO2 max|Cardiac function assessed by echocardiography|Quality of Life (Kansas city score)|NT-ProBNP|Time to cardiovascular event|Number of hospitalized patients for worsening heart failure|Cardiac volumes assessed by …	Combined: a) Exercise treadmill time; b) LV function by echocardiography before and during dobutamine infusion; c) Rate of LV pressure development and decline (dP/dt and -dP/dt) before and during dobutamine infusion.|Symptoms (KCCQ); hemodynamics; ICD discharge frequency	Heart Failure Hospitalizations|Cardiovascular (CV) Death|All Cause Death|New York Heart Association (NYHA) Functional Classification|All Heart Failure (HF) Events	Stage 1: MTD (maximum tolerated dose)|Stage 2: LVEF (left ventricular ejection fraction) measured by cardiac MRI|Change in left ventricular diameter (cardiac MRI)|Change in left ventricular diameter (TTE)|Change in left ventricular volume (cardiac MRI)|Change in left ventricular volume (TTE)|Change in cardiac output (cardiac MRI)|Change in cardiac output (TTE)|Change in LVEF (cardiac MRI)|Change …	LVEF	Overall Safety and Feasibility of Administering AAV1/SERCA2a to LVAD Patients|Number of Participants With Exogenous Viral Vector Genome in the Myocardium Measured by qPCR for the Viral DNA|Left Ventricular Function (LVEF)|Levels of SERCA2a Protein|Other Relevant Proteins e.g. Phospholamban, the Sarcoplasmic Reticulum Calcium Release Channel, the Na+/Ca2+-Exchanger.|Function of Isolated Myocytes	Frequency of new digital ulcers|Frequency of adverse events|Time of complete healing of digital ulcers|Pain scores on the visual analog scale	Primary Endpoint (adverse events)|Secondary Endpoint (Exercise tolerance test)|Secondary Endpoint (Seattle Angina Questionnaire)|Secondary Endpoint (Canadian Cardiovascular Society angina class)|Secondary Endpoint (Angina episodes)	The primary study endpoint is to assess the safety of IM administration of VM202 in subjects with moderate or high-risk CLI|Difference in pain level between baseline and the 9 month follow-up as determined by VAS|Change in tissue oxygenation (TcPO2) from baseline to 9 months and 12 months following the first treatment|Change in hemodynamic measures (ABI and TBI) from baseline to Day 28, Day 90, 6…	Pain-free walking distance.|Ankle-brachial index|Transcutaneous oximetry|quality of life	Peak Walking Time|Peak walking time|Claudication onset time|Quality of life questionnaires|Resting ankle brachial index	The primary study objective is to evaluate safety and tolerability of a catheter-based, endocardial injection of different doses of VM202.|Secondary objectives include the assessment of the angiogenic potential of VM202|Efficacy measures include exercise treadmill test, SPECT, cardiac MRI and change in use of anti-anginal medications.	Percentage of ulcer complete healing|The time when the ulcer finally heals completely|Percentage of cases with ulcer area reduced by â‰Ą50% from baseline|Percentage of new ulcer or gangrene cases|Rate of complete disappearance of pain|Percentage of cases with a 50% reduction in pain score from baseline|Changes in pain score from baseline|Changes in quality of life scores from baseline|Changes in …	Complete pain relief rate|The time when the pain completely goes away|Changes in site visits, pain scores after use of the study drug|Percent of Participants with a 50% reduction in pain score from baseline|The type and dose of analgesics varied from baseline|Changes in Rutherford grading from baseline to Day180|Changes in quality of life scores from baseline to Day180|Changes in the ABI from the…	The incidence of adverse events|Changes in cardiac function, size of viable myocardium and myocardial ischemic area	Change from baseline in symptomatic parameters|Change from baseline in physical parameter|Change from baseline in LV function/remodeling|Rate of recurrent events|Rate of adverse events|Proportion of subjects who complete the trial|Concomitant medication use|Incidence of abnormal laboratory test results|Incidence of abnormal ECG results|Incidence of abnormal physical examination findings|Incidence…	The incidence of adverse events through Day 365.|Change from baseline in hemodynamic measurements (ABI, TBI and wave form analysis) and TcP02.	The difference in ulcer area between baseline and the D180.|The difference in pain level between baseline and the D180 as determined by VAS|Change in tissue oxygenation (TcPO2) from baseline to D180|Difference in percentage of pain level decreased by 50% determined by VAS from baseline to D180|Difference in percentage of ulcer area decreased by 50% from baseline to D180|Difference in ABI and TBI …	Exercise Tolerance	NA	NA	NA	NA	NA	NA	NA	NA	NA	NA	NA	NA	NA	NA	NA	NA	NA	NA	NA	NA	NA	Myocardial perfusion - Rest and Stress perfusion Scores (SRS), changes in Summed Stress Scores (SSS) from baseline to 12 weeks follow-up between placebo and VEGF treated groups; this analysis will be repeated at 6 months.	1. Primary endpoint Percentage of improvement in rest pain VAS (visual analog scale) or ulcer size at 12 weeks (or at discontinuation) of the follow-up period 2. Secondary endpoint 2.1 Efficacy evaluation Rest pain; Ulcers; ABI (ankle-brachial systolic pressure index); Fontaine classfication; Frequency of analgesic-free patients 2.2 Safety evaluation Adverse events, Adverse reactions, and Serious…	Improvement of pain at rest and ischemic ulcer	Incidence of adverse events	Change in myocardial angiogenesis	Improvement in walking distance
Primary aims	Assessments for safety and tolerability as measured as the acute and late adverse effects, laboratory parameters, biodistribution of the vector, anti-adenovirus antibodies and VEGF-levels before and in several time points after the gene transfer.	Investigate the safety and tolerability of AAV-hTERT	The aim of this study was to evaluate the mobilization of non-haematopoietic mesenchymal and haematopoietic stem cells from the bone marrow with granulocyte colony stimulating factor (G-CSF) treatment alone and in combination with vascular endothelial growth factor (VEGF) gene therapy in patients with severe chronic occlusive coronary artery disease.	The purpose of this study is to determine the effect of intracoronary SERCA2a Gene transfer on cardiac volumes and function using multimodality cardiac imaging.	whether gene transfer using an agent called Ad5.hAC6 (adenovirus-5 encoding human adenylyl cyclase type 6) can be given safely to patients with congestive heart failure (CHF)	To determine the safety and efficacy of an intracoronary injection of adenovirus 5 encoding human adenylyl cyclase 6 (RT-100) in patients with heart failure with reduced left ventricular ejection fraction (HFrEF) in a Phase 3 clinical trial.	Evaluation of safety and tolerability of VM202RY injection	The purpose of this study is to evaluate the safety and bioactivity of intramyocardial gene transfer using VEGF (vascular endothelial growth factor) in patients with ischemic heart failure.	NA	To determine the ability of pl-vegf165 to prevent development of new digital ulcers the frequency of new digital ulcers will be measured in both groups and then compared	The primary purpose of this trial is to determine the safety of XC001 (AdVEGFXC1) in patients who suffer from angina caused by coronary artery disease and have no other treatment options	The purpose of this study is to evaluate whether intramuscular injections of VM202 into the calf is safe and effective in the treatment of critical limb ischemia. The purpose of this study is to evaluate whether intramuscular injections of VM202 into the calf is safe and effective in the treatment of critical limb ischemia.	Increase in Pain-free walking distance	examine the safety of an experimental gene transfer agent, Ad2/HIF-1α/VP16, and its ability to stimulate the growth of new blood vessels from existing blood vessels	evaluate the safety and tolerability of catheter based injections of VM202 into the heart	evaluate whether intramuscular injections of NL003 into the calf is safe and effective in the treatment of critical limb ischemia	inducing angiogenesis in the affected limb	evaluate the safety of VM202RY direct injection into the cardiac muscles of the coronary artery territory where complete revascularization could not be done even through Coronary Artery Bypass Graft.	NA	determine the safety, tolerability and preliminary efficacy of intramuscular injections of VM202 for subjects with critical limb ischemia	inducing angiogenesis in the affected limb	determine the optimum effective dose of recombinant plasmid DNA [pVGI.1(VEGF2)] gene therapy administered using an experimental cardiac direct injection catheter (Stiletto™) system needed to benefit patients with severe Angina Pectoris	Functional capacity at 6 months (improvement of exercise capacity measured by 6 minute walking test)|Severity of angina pectoris symptoms at 6 months (relieve of symptoms in CCS class)	NA	Change in myocardial perfusion at rest and on dipyridamole-stress SPECT evaluation at month 4 after injection therapy	Myocardial perfusion-stress/ rest scores(SRS),changes in summed stress scores(SSS)from baseline to 12 weeks follow up between placebo and VEGF treated groups. This analysis will be repeated at 6 months	1. Clinical finds [ Time Frame: eighteen months ]	Change from baseline in total exercise duration on exercise tolerance test (ETT, using the bicycle ergometry test protocol) at week 26	Walking performance assessed by treadmill utilizing Gardner's method: - Change rate from baseline in absolute claudication distance (%ACD) at 6 months - Change of ACD from baseline at 6 months - Change of peak walking time from baseline at 6 months - Change of initial claudication distance (ICD) from baseline at 6 months - Change of claudication onset time from baseline at 6 months Change of clau…	ulcer healing	Incidence of Treatment-emergent Adverse Events (TEAE) at 12 Months |Length of Cardiovascular-related Hospitalizations at 6 Months|Change in 6-minute Walk Test (6MWT) From Baseline to Month 6|Change in Peak Maximum Oxygen Consumption (VO2) From Baseline to Month 6 |Change in Absolute Levels of N-terminal Prohormone Brain Natriuretic Peptide (NT-proBNP) From Baseline to Month 6|Change in Percentage…	Time to major amputation of the treated leg or death from any cause, whichever comes first	evaluate the efficacy and the safety of NV1FGF compared to placebo in patients with severe PAOD	Change in time to onset of ECG changes diagnostic of myocardial ischemia during ETT	Change in reversible perfusion defect size (RPDS) as measured by adenosine triphosphate (ATP) single-photon emission computed tomography with technetium-99m sestamibi (SPECT)	Number of Major Adverse Cardiac Events (MACE) at 30 days post-injection	Safety profile of MYDICAR (proportion of subjects who complete the study; adverse event; concomitant medication use and changes in heart failure-related medications; incidence and event rates of hospitalizations	To evaluate safety and feasibility of INXN-4001 - intervention-related adverse events	The safety of MultiGeneAngio will be assessed by monitoring adverse events	feasibility of study-related activities, tolerability, safety - Number of Participants With Adverse Events (AEs) Suspected to be Related to Injections|Number of Participants Discontinued Due to AEs	NA	changes of cardiac left ventricular ejection fraction (LVEF, %)	Incidence of Treatment- Emergent Adverse Events [Safety and Tolerability]	demonstrate the clinical efficacy and safety of vascular endothelial growth factor (VEGF165) when delivered by direct myocardial injection through the NOGA navigational catheter, to improve myocardial perfusion in patients with severe angina pectoris	Improvement of pain at rest and ischemic ulcer	Efficacy - Pain at rest, ulcer	Physical examination|Blood and urine analyses|ECG|Vital signs|Adverse events|Viral shedding	Change in myocardial angiogenesis following treatment with VEGF-D therapy compared to placebo	Functional capacity at 6 months - walking distance in meters.|Severity of angina pectoris symptoms at 6 months -CCS class.
Seconadary aims	1. Efficacy of GT to increase myocardial perfusion in MRI and PET. [ Time Frame: 1 year ]	Investigate LGT's ability to deliver hTERT to human cells and lengthen telomeres. Investigate the effects of lengthening telomeres on CLI. Investigate other benefits provided by lengthening telomeres.Investigate LGT's ability to deliver hTERT to human cells and lengthen telomeres. Investigate the effects of lengthening telomeres on CLI. Investigate other benefits provided by lengthening telomeres.	NA	NA	whether this agent may be of benefit in heart failure	This is a randomized, placebo-controlled, double-blinded Phase 3 clinical trial using a one-time intracoronary injection of Ad5.hAC6 (or placebo) to determine safety and efficacy in patients with documented HFrEF.	MTD (maximum tolerated dose)	NA	NA	The ability of pl-vegf165 to accelerate the healing of the digital ulcer will be measured by estimating the area of the defect in progress,	NA	NA	NA	NA	assessment of the angiogenic potential of VM202	NA	lifeq: The time when the pain completely goes away [ Time Frame: Day180 ] Complete pain relief rate [ Time Frame: Day90 ] Changes in site visits, pain scores after use of the study drug [ Time Frame: Day14,Day28,Day60,Day90,Day120,Day180 ] Percent of Participants with a 50% reduction in pain score from baseline [ Time Frame: Day180 ] The type and dose of analgesics varied from baseline [ Time Fra…	Changes in cardiac function, size of viable myocardium and myocardial ischemic area	NA	determine dose of treatment	NA	Exercise Tolerance	Functional capacity at 12 months|Severity of angina pectoris symptoms at 12 months|Myocardial perfusion at 6 months|Quality of Life (EQ-5) at 6 and 12 months|Quality of Life (Short-Form Health Survey) at 6 and 12 months|Quality of Life (Seattle Angina Questionnaire and Short-Form Health Survey) at 6 and 12 months|Angina pectoris medication at 6 and 12 months|Adverse cardiac events at 6 and 12 mon…	NA	Changes in exercise tolerance|Changes in life quality and patient's clinical condition|Angiographic changes|The occurrence of major cardiac adverse events (MACE) during long-term follow-up|Serum VEGF-A165 and bFGF level|The occurrence of adverse events related to the plasmid administration procedure|occurrence of adverse events that may be related to overt VEGF or FGF activity	symptom evaluation (CCS class, Seattle Angina Questionnaire; patient perceived Quality of Life( SF 36 questionnaire); exercise performance; major adverse cardiac events	NA	Change of reversible perfusion defect size in SPECT perfusion study at week 26|Total exercise duration at weeks 12 and 52|Time-to-onset of 1mm ST depression on ETT at weeks 12, 26, 52|Peak rate-pressure product and maximal workload (in METS) during ETT at weeks 12, 26, 52|CCS class at weeks 12, 26, 52|Frequency of angina attacks at weeks 12, 26, 52|Nitroglycerine consumption at weeks 12, 26, 52|R…	Measurement of oxygen dynamics in the leg muscles by near infrared spectroscopy after a treadmill|Proportion of subjects in whom readministration was not required|Evaluation of QOL based on the Walking Impairment Questionnaire (WIQ)|Time-course changes using clinical stage classifications (Fontaine classification, Rutherford classification)|Ankle-brachial pressure index/ Toe-brachial pressure ind…	Hemodynamic parameters:ABI, TcPO2|Pain|Amputation (Date of amputation, Indication for amputation, amputation level (minor and major)|Death	NA	The efficacy of riferminogene pecaplasmid versus placebo for delaying the time to major amputation and the time to death|Number of participants with adverse events as a measure of safety	evaluate the biodistribution of NV1FGF and to measure serum levels of antibodies against FGF-1	Change in reversible perfusion defect size as measured by adenosine single-photon emission computed tomography with technetium-99m sestamibi (SPECT)(principal secondary endpoint)|Change in total exercise treadmill time|Change in time to onset ECG changes diagnostic myocardial ischemia during ETT|Change in time to onset of angina during ETT|Change in angina frequency and nitroglycerin|Change in pa…	Change in angina frequency and nitroglycerin use|Change in quality of life using the Seattle Angina Questionnaire|Change in patient functional class using CCS anginal classification|Safety of Ad5FGF-4 as assessed by adverse events and clinical laboratory testing|Long-term safety of Ad5FGF-4 as assessed by serious adverse events	NA	Rates of recurrent events (defined as hospitalizations for failure and/or ambulatory worsening failure of the native heart that has not been implanted with an MCSD|Recurrent events are defined as hospitalizations for failure of the native heart that has not been implanted with an MCSD and/or ambulatory worsening failure of the native heart that has not been implanted with an MCSD.|Rates of termin…	To evaluate safety and feasibility of INXN-4001|Wean tolerability following treatment with INXN-4001|Quality of Life following treatment with INXN-4001|Feasibility of biosensor activity tracking|Overall safety of INXN-4001|Incidence of cardiac-specific adverse events and study intervention-related serious adverse events	Improvement in critical limb ischemia symptoms	Number of Participants in Whom the Largest Ulcer Healed Completely or Gets Smaller|Number of Participants in Whom Rest Pain (Based on 10 cm VAS Scale) Reduces by 20 mm (2 cm) or More or Was Completely Relieved|Change From Baseline of VascuQol Score for the Index Limb by Visit|Change in Hemodynamic Measurements of Change From Baseline Value of Brachial Systolic Pressure (mmHg)|Change in Hemodynami…	NA	Quality of Life Measures (SF-36)|Activity Status (DASI)|changes of creatinine kinase (CK, U/L) within 24 hours post delivery.|changes of troponin (ÎĽg/L) within 24 hours post delivery.|number of participants with evidence of any systemic embolization within 1 week post delivery.|number of participants with clinically significant changes in ECG than before|number of participants with major acute c…	Maximum Plasma Concentration [Cmax]|Area Under the Curve [AUC]|antibody of the SeV|walking distance|pain scale|Ruthorford staging	1. Symptom evaluation (Canadian Cardiovascular Society [CCS] class Seattle Angina Questionnaire) 1. Symptom evaluation (Canadian Cardiovascular Society [CCS] class Seattle Angina Questionnaire)	Efficacy evaluation	Efficacy - Pain at rest, Ulcer, ABI, Fontaine classification, Frequency of analgesics-free patients|Safety - Adverse events, Adverse reaction, Serious adverse events by referring to vital sings, physical examination, laboratory test, urine test, ECG	Improvement of wound healing|Reduction of amputation|Improvement of rest pain|Improvement of hemodynamic measurement	Association between degree of myocardial angiogenesis and clinical effect of VEGF-D therapy.|Association between degree of myocardial angiogenesis and improvement in myocardial perfusion following VEGF-D therapy.|Association between degree of myocardial angiogenesis and improvement in myocardial function following VEGF-D therapy.	Efficacy of the gene transfer to increase to improve functional capacity using 6 minute walking test and improvement of symptoms assessed by CCS class after 12 months as well as increase in myocardial perfusion assessed 6 months after the gene transfer. In addition, at 6 and 12 months timepoints, the improvement quality of life (QoL), the use of angina pectoris medication, major adverse cardiac e…
URL	https://ClinicalTrials.gov/show/NCT01002430	https://ClinicalTrials.gov/show/NCT04110964	https://ClinicalTrials.gov/show/NCT00135850	https://ClinicalTrials.gov/show/NCT01966887	https://ClinicalTrials.gov/show/NCT00787059	https://ClinicalTrials.gov/show/NCT03360448	https://ClinicalTrials.gov/show/NCT03404024	https://ClinicalTrials.gov/show/NCT00279539	https://ClinicalTrials.gov/show/NCT00534703	https://ClinicalTrials.gov/show/NCT02356809	https://ClinicalTrials.gov/show/NCT04125732	https://ClinicalTrials.gov/show/NCT01064440	https://ClinicalTrials.gov/show/NCT03068585	https://ClinicalTrials.gov/show/NCT00117650	https://ClinicalTrials.gov/show/NCT01002495	https://ClinicalTrials.gov/show/NCT04274049	https://ClinicalTrials.gov/show/NCT04275323	https://ClinicalTrials.gov/show/NCT01422772	https://ClinicalTrials.gov/show/NCT04703842	https://ClinicalTrials.gov/show/NCT00696124	https://ClinicalTrials.gov/show/NCT01548378	https://ClinicalTrials.gov/show/NCT00090714	https://ClinicalTrials.gov/show/NCT03039751	https://ClinicalTrials.gov/show/NCT00068133	https://ClinicalTrials.gov/show/NCT00620217	https://ClinicalTrials.gov/show/NCT00143585	https://ClinicalTrials.gov/show/NCT00744315	https://ClinicalTrials.gov/show/NCT00215696	https://ClinicalTrials.gov/show/NCT02276937	https://ClinicalTrials.gov/show/NCT00368797	https://ClinicalTrials.gov/show/NCT00454818	https://ClinicalTrials.gov/show/NCT00566657	https://ClinicalTrials.gov/show/NCT00798005	https://ClinicalTrials.gov/show/NCT00438867	https://ClinicalTrials.gov/show/NCT01550614	https://ClinicalTrials.gov/show/NCT01082094	https://ClinicalTrials.gov/show/NCT02346422	https://ClinicalTrials.gov/show/NCT03409627	https://ClinicalTrials.gov/show/NCT00956332	https://ClinicalTrials.gov/show/NCT02016755	https://ClinicalTrials.gov/show/NCT00080392	https://ClinicalTrials.gov/show/NCT02844283	https://ClinicalTrials.gov/show/NCT03668353	https://www.isrctn.com/ISRCTN87681696	https://upload.umin.ac.jp/cgi-open-bin/ctr_e/ctr_view.cgi?recptno=R000017293	https://jrct.niph.go.jp/latest-detail/jRCTs053180162	https://ictrptest.azurewebsites.net/Trial2.aspx?TrialID=JPRN-C000000404	https://ictrptest.azurewebsites.net/Trial2.aspx?TrialID=EUCTR2018-001494-24-DK	https://ictrptest.azurewebsites.net/Trial2.aspx?TrialID=EUCTR2017-000789-31-FI
Therapy name	VEGF-D gene transfer	AAV-hTERT	NA	MYDICAR	Ad5.hAC6	Ad5.hAC7	VM202RY	NA	SERCA	Neovasculgen	XC001	VM202	Neovasculgen	Ad2/HIF-1α/VP16	VM202	NL003	NL003-CLI-III-1	VM202RY	MYDICAR	VM202	NL003	pVGI.1(VEGF2)	AdVEGF-D	VLTS-589	VEGF-A165/bFGF	VEGF165	hVEGF165	BIOBYPASS® (ADGVVEGF121.10NH)	DVC1-0101	XRP0038	MYDICAR®	XRP0038/NV1FGF Riferminogene pecaplasmid	XRP0038/NV1FGF	Ad5FGF-4	Ad5FGF-4	ACRX-100/ JVS-100	MYDICAR®	INXN-4001	MultiGeneAngio	AMG0001	EW-A-401	Ad-HGF	R&D code BF30 (Recombinant SeV-hFGF2/dF)	NA	AMG0001	AMG0001	DVC-0101	68Ga-NODAGA-E[c(RGDyK)]2	ReGenHeart
Vector	AdVEGF-D adenovirus	adenovirus	plasmid	AAV1-CMV-SERCA2a adenovirus	Ad5.hAC6 adenovirus	Ad5.hAC6 adenovirus	plasmid	plasmid	AAV1/SERCA2a adenovirus	plasmid	AdVEGFXC1 adenovirus	plasmid	cytomegalovirus promotor	adenovirus	plasmid	plasmid	plasmid	plasmid	adenovirus	plasmid	plasmid	plasmid	Adenovirus	Plasmid	Plasmid	NA	Plasmid	Adenovirus	Sendai Virus	Plasmid	AAV serotype 1 capsid and SERCA2a complementary DNA (cDNA)	Plasmid	Plasmid	Adenovirus	Adenovirus	Plasmid	AAV serotype 1 capsid and SERCA2a complementary DNA (cDNA)	Plasmid	NA	Plasmid	Plasmid	Adenovirus	Sendai Virus	Plasmid	Plasmid	Plasmid	Sendai Virus	NA	Adenovirus
Delivery method	intramyocardial injection	intravenous	intramyocardial injection	intracoronary infusion	intracoronary infusion	intracoronary infusion	intramyocardial injection	intramyocardial injection	intracoronary infusion	Intramuscular injection - hand	intramyocardial injection	Intramuscular injection - lower extremity	Intramuscular injection - lower extremity	Intramuscular injection - lower extremity	intramyocardial injection	Intramuscular injection - lower extremity	Intramuscular injection - lower extremity	intramyocardial injection	intracoronary infusion	Intramuscular injection - lower extremity	Intramuscular injection - lower extremity	intramyocardial injection	Intramyocardial injection	Intramuscular injection - lower extremity	Intramyocardial injection	Intramyocardial injection	Intramyocardial injection	Intramyocardial injection	Intramuscular injection - lower extremity	Intramuscular injection - lower extremity	Intracoronary infusion	Intramuscular injection - lower extremity	Intramuscular injection - lower extremity	Intracoronary infusion	Intracoronary infusion	Intramyocardial injection	Intracoronary infusion	Intracoronary infusion	Intra-arterially - lower extremity	Intramuscular injection - lower extremity	Intramuscular injection - lower extremity	Intracoronary infusion (infarct-related artery)	Intramuscular injection - lower extremity	i.m. cardiac	i.m. limb	Intramuscular injection - lower extremity	Intramuscular injection - lower extremity	NA	Intramyocardial injection
Delivered gene	VEGF-D	hTERT	VEGF165	SERCA2a	adenylyl cyclase type 6 (AC6)	adenylyl cyclase type 6 (AC6)	HGF-X7	VEGF165	SERCA2a	VEGF165	VEGF	HGF-X7	VEGF165	HIF-1α	HGF-X7	HGF-X7	HGF-X7	HGF-X7	AAV1/SERCA2a	HGF-X7	HGF-X7	pVGI.1(VEGF2)	VEGF-D	angiomatrix protein Del-1	basic FGF (bFGF) and VEGF type A	VEGF165	VEGF165	VEGF121	FGF-2	FGF-1	SERCA2a	FGF-1	FGF-1	FGF-4	FGF-5	SDF-1	SERCA2a	S100A1, SDF-1a, VEGF-A165.	Angiogenic genes	HGF	VEGF-A	HGF	FGF2	VEGF 165	HGF	HGF	FGF-2	VEGF-D	VEGF-D
Inclusion	significant angina pectoris (CCS II-III) despite of maximal medication,	Clinical diagnosis of CLI	A coronary arteriography demonstrating at least one main coronary vessel from which new collaterals/vessels could be supplied Canadian Cardiovascular Society angina classification (CCS) > 3.A coronary arteriography demonstrating at least one main coronary vessel from which new collaterals/vessels could be supplied Canadian Cardiovascular Society angina classification (CCS) > 3.	Patients with NYHA class III / IV severe heart failure ≥ 3 months	Male or non-pregnant female patients aged 18-80 years of age ≥3-month history of heart failure Compensated (stable) CHF not on intravenous inotropes, vasodilators or diuretics, on optimal medical and device therapy as defined by AHA/ACC Guidelines LV ejection fraction (on optimal therapy) no greater than 40% Implanted cardiac defibrillator At least one major coronary artery (or graft) with <50% p…	Age 18 to 80 years, inclusive, with history of heart failure (HF). Current HF symptoms with NYHA Functional Classification Class II to IV (inclusive) at Screening (Visit 1). Currently receiving optimally tolerated standard of care HF medical therapy as defined by the American Heart Association (AHA)/American College of Cardiology (ACC) Heart Failure guidelines and Focused Update along with an ang…	Age ≥ 19 years to ≤ 75 years Patients who underwent percutaneous coronary intervention (PCI) for the anterior wall infarction of left ventricle and had the elapsed time of 30 ± 2 days from the PCI, regardless of success or failure of myocardial revascularization in the anterior wall Patients with > 20% to ≤ 45% of left ventricular ejection fraction via trans-thoracic echocardiography within 7 day…	Be > 21 years old. Have mild or moderate (NYHA Class II or III) CHF secondary to ischemic heart disease. Have left ventricular ejection fraction <40%. Patients must have total occlusion of one or more extramural coronary arteries demonstrated by diagnostic angiography within 6 months prior to study enrollment. Patients must be on a stable cardiac medical regimen (i.e. the same anti-anginal and an…	Patients that have had a left ventricular assist device (LVAD) implanted for chronic heart failure, where chronic heart failure is defined as at least 6 months Patients are clinically stable in the opinion of the clinical team looking after the patient Written informed consentPatients that have had a left ventricular assist device (LVAD) implanted for chronic heart failure, where chronic heart fa…	systemic scleroderma, one active digital ulcer	Males and females, age 18 to 80 years Diagnosis of chronic angina due to obstructive coronary artery disease that is refractory to drug therapy and unsuitable for revascularization via coronary artery bypass graft or percutaneous coronary intervention Angina class II-IV based on Canadian Cardiovascular Society Classification of Angina Pectoris Adequate hematologic (hemoglobin ≥ 10 g/dL, absolute …	Male or female, between 18 and 90 years of age; Diagnosis of critical limb ischemia (Rutherford Class 4 or 5), including: A resting ankle systolic pressure (in either the dorsalis pedis or posterior tibial arteries) of ≤ 70 mmHg in the affected limb; or A resting toe systolic pressure of ≤ 50 mmHg in the affected limb; or For patients in which measurement of ankle systolic pressure is not feasibl…	age more than 40 years; a history of stable claudication for at least 3 months; stage 2 to 3 chronic ischemia according to Fontaine classification (modified by A. V. Pokrovsky); presence of hemodynamically significant (stenosis >70% and/or occlusion) diffuse lesions of the interior and (or) posterior tibial arteries (distal lesion); voluntary informed consent signed and dated by the patient.age m…	Males and females 40 to 80 years of age, inclusive. Clinical diagnosis of PAD, secondary to atherosclerosis, in both lower limbs, confirmed by objective evidence: An ankle-brachial index (ABI) of ≤ 0.90 at rest in at least 1 lower limb (Note: The index limb must be ≤ 0.90 at rest.); The ABI after exercise must be reduced by ≥ 20% from the ABI at rest in the index leg (the most symptomatic leg dur…	Stable chronic refractory angina classified as Canadian Cardiovascular Society (CCS) functional class II - IV Left ventricular ejection fraction (LVEF) of ≥30% and ≤ 50%;Stable chronic refractory angina classified as Canadian Cardiovascular Society (CCS) functional class II - IV Left ventricular ejection fraction (LVEF) of ≥30% and ≤ 50%;	Rutherford grade 5	2. Patients diagnosed with lower limb arterial ischemic disease based on DSA or CTA and combined with their medical history and clinical manifestations and Rutherford grade 4 (resting pain) must meet the following criteria simultaneously (if both limbs of the subject have lower limb arterial ischemic disease, the researcher shall choose one limb for the study).Resting ankle systolic pressure (dor…	decrease of myocardial perfusion in coronary artery territories (rest perfusion - stress perfusion: ≥ 7%) was observed by myocardial SPECT	Chronic ischemic or non-ischemic cardiomyopathy NYHA class III/IVChronic ischemic or non-ischemic cardiomyopathy NYHA class III/IV	Rutherford Class 4 and 5	Diagnosis of critical limb ischemia(ASO、TAO、DAO)，Rutherford Class 4 or 5, including: A resting ankle systolic pressure of ≤ 70 mmHg in the affected limb; or A resting toe systolic pressure of ≤ 50 mmHg in the affected limb; or For patients in which measurement of ankle systolic pressure is not feasible , TcPO2 ≤ 30mmHg; Only unilateral affected limb receive treatment。 Significant stenosis (≥ 75%)…	CCS class III or IV angina refractory to optimized medical therapy	significant angina pectoris (CCS 2-3) despite of optimal medication significant stenosis (> 60%) in coronary angiography (< 6 months) contraindication to CABG or PCI due to diffuse or distal stenosis, chronic total occlusion, vessels with difficult anatomy, stenosis with severe calcifications and stenosis in small vessels (<2.5 mm)) angina pectoris or equivalent symptoms in the 6-minute walking e…	Current medical history of peripheral arterial disease, which includes the following symptoms: leg pain, leg discomfort or leg weakness	Severe (>= CCS III) ischemic heart disease despite optimal medical treatment in patients not amenable to percutaneous transluminal coronary angioplasty or coronary artery bypass surgery Left ventricular ejection fraction >35% Significant stress-induced reversible ischemic area documented on dipyridamole stress myocardial perfusion scintigraphySevere (>= CCS III) ischemic heart disease despite opt…	CCS III-IV angina despite treatment with maximal medical therapy LVEF>20% Ischemic defects on myocardial stress SPECT imagingCCS III-IV angina despite treatment with maximal medical therapy LVEF>20% Ischemic defects on myocardial stress SPECT imaging	Diagnosis coronary artery disease and symptomatic, despite optimal pharmacologic therapy Left ventricular dysfunction - left ventricular ejection fraction between 60% and 25% by echocardiogram Non-conventional revascularization, as seen by cineangiocardiography, attested by interventional cardiologist and cardiac surgeon Absence of neoplasmDiagnosis coronary artery disease and symptomatic, despit…	Moderate to severe angina (CCS Angina Class II-IV) despite optimal medical therapy	Criteria 1: arteriosclerosis obliterans with stable symptoms, have intermittent claudication (ACD < 260 m) and are able to walk on a treadmill resting ankle-brachial pressure index < 0.9 refuse revascularization, risk of revascularization may be greater than the benefit, or develop obliteration after revascularization angiographic findings show patency from the abdominal aorta through to the prox…	Rutherford's Grade III, category 5 or 6, or Fontaine's stage IV. Trophic lesions with no signs of healing for at least 2 weeks prior to first study treatment administration (Day 1). Patients with objective evidence of peripheral vascular disease (resting ankle pressure < 70 mmHg and/or toe pressure < 50 mmHg, and/or resting ankle-brachial index (ABI) < 0.4 and/or resting toe-brachial index (TBI) …	Chronic ischemic or non-ischemic cardiomyopathy. Subjects with ischemic cardiomyopathy must have at least one major coronary vessel with Thrombolysis in Myocardial Infarction (TIMI) grade 3 flow. Left ventricular ejection fraction (LVEF) ≤35% Diagnosis of New York Heart Association (NYHA) Class III/IV heart failure for a minimum of 3 months prior to screening Maximal oxygen consumption (VO2 max) …	Having peripheral artery disease at the stage of Critical Limb Ischemia (CLI) with skin lesions (either ulcer(s) or gangrene); With objective evidence of CLI such as ankle systolic pressure <70 mmHg and/or toe systolic pressure <50 mmHg or transcutaneous oxygen pressure (TcPO2) <30 mmHg; Unsuitable for standard revascularization of his/her peripheral arterial disease;Having peripheral artery dise…	Patients with severe PAD. Trophic lesions with no signs of healing (no reduction in ulcer size or depth) for at least 2 weeks prior to first study treatment administration (Day 1). Patients with objective evidence of peripheral vascular disease in the diseased limb on 2 consecutive examinations performed at least 1 week apart. Demonstration or documentation of total occlusion of the affected limb…	Stable angina classified as CCS III or IV Receiving treatment with at least two classes of chronic anti-anginal medication, of which two are at the maximally tolerated dose Left ventricular ejection fraction (LVEF) of ≥30% Not a candidate for, or unlikely to benefit from standard revascularization procedures as verified by an independent cardiologist or cardiothoracic surgeon (not a study investi…	Diagnostic coronary angiogram in the past confirming the presence of coronary artery disease. Patients with extensive disease, or high risk for intervention, or who don't want the higher risk angioplasty or surgery, or have had angioplasty with recurrent angina and vessels are not ideal for angioplasty are ideal candidates Stable angina pectoris being treated with chronic anti-anginal medication(…	NYHA Class III Ischemic cardiomyopathy without an acute coronary syndrome within the last 6 months Residual well-demarcated region of LV systolic dysfunction defined as at least 3 consecutive segments of abnormal wall motion by echocardiography read at the echocardiography core laboratory LVEF less than or equal to 40% measured by echocardiography read at the echocardiography core laboratory No l…	Left ventricular ejection fraction ≤35%. Diagnosis of New York Heart Association class III/IV heart failure (HF) for a minimum of 60 days prior to screening Implantable cardioverter defibrillator is required and must have been implanted a minimum of 30 days prior to screening. Chronic ischemic or non-ischemic cardiomyopathy, except for hypertrophic cardiomyopathy.Subjects with ischemic cardiomyop…	stable LVAD implanted for end-stage heart failure Must be managed in an outpatient setting and on stable medication regimenstable LVAD implanted for end-stage heart failure Must be managed in an outpatient setting and on stable medication regimen	Ischemic rest pain (Rutherford category 4) and/or Non-healing wounds (Rutherford category 5) ABI of 0.5 or less, or TBI of 0.3 or less Ankle systolic pressure of 70 mm Hg or less, or toe systolic pressure of 50 mm Hg or less Poor or no option for conventional revascularizationIschemic rest pain (Rutherford category 4) and/or Non-healing wounds (Rutherford category 5) ABI of 0.5 or less, or TBI of…	Subjects with stable CLI (Severe Rutherford 4 and Rutherford 5) who have no option for revascularization by endovascular intervention or surgical bypass or a poor option (high risk) for revascularization by surgery and no option for an endovascular intervention Subjects with a previous medical history of myocardial infarction and/or stroke should have adequate management of risk factors to preven…	Limiting lower limb intermittent claudication due to infra-inguinal obstructive atherosclerosis, not optimal for catheter-based treatment. Patient femoral artery inflow by radio contrast or magnetic resonance angiography within the previous 12 months. Stable symptoms for at least 4 months. Peak walking time (PWT) on standardized Gardner Exercise Treadmill Exam between 1 and 12 minutes. Resting an…	Clinical diagnosis of anterior ST-segment elevation myocardial infarction (STEMI) within the last 30 days. Successful PCI with stent implantation to infarct-related artery within the last 30 days; defined as residual stenosis no greater than 30%, Thrombolysis In Myocardial Infarction (TIMI) flow of at least 2 and a reference diameter of at least > 2mm Is considered hemodynamically stable at time …	expected survival of more than 1 year; diagnosed as Lower extremity arterial occlusive disease (ASO , DAO , TAO) , and Rutherford grade 2 to 5 (moderate intermittent claudication - mild tissue defect) Patients are not eligible for revascularization (eg, interventional endovascular treatment or surgery); or patients who have failed previous revascularization treatment; For patients who are taking …	Canadian Cardiovascular Class III or IV angina, despite treatment with maximal medical therapy	Fontaine III - IV	Patients who have a stenosis or occlusion in superficial femoral artery, popliteal artery, or artery below the popliteal of the treated limb confirmed by MRA or CTA. The mean ankle pressure is less than 70 mmHg or ABI is not more than 0.6 during the observation period. (However, this shall not apply in the case of Buerger's disease.) Those who have the following clinical symptoms due to stenosis …	Subjects will have one or more clinical indications diagnostic of CLI due to arteriosclerosis obliterans or thromboangitis obliterans such as: 1) distal extremity pain at rest that requires the subject to use analgesics for >2 weeks (Fontaine grade III); or peripheral ischemic ulcer(s); or areas of gangrene (Fontaine grade IV, exclude Rutherford grade III, group 6). 1. The subject is a poor candi…	NA	Significant angina pectoris (CCS 2-3) despite of optimal medication Significant stenosis (= 60%) in coronary angiography (= 6 months) Contraindication to CABG or PCI due to diffuse or distal stenosis, chronic total occlusion, vessels with difficult anatomy, stenosis with severe calcifications and stenosis in small vessels (<2.5 mm) Angina pectoris or equivalent symptoms in the 6-minute walking ex…
Exclusion	women in fertile age, patients with type 1 diabetes mellitus or severe end-stage type 2 diabetes mellitus, diabetic retinopathy, atrial fibrillation, clinically significant anemia (hemoglobin count < 120 mg/l in male, < 110 mg/l in female; hematocrit < 0.36), leukopenia (b-leukocyte count < 3.0x109/l), leukocytosis (b-leukocyte count > 12.0x109/l) or thrombocytopenia (b-thrombocyte count < 100x10…	allergy, pregnancy, sexually active without contraception,	Ejection fraction <0.40 Unstable angina pectoris Acute myocardial infarction within the last three months Diabetes mellitus with proliferative retinopathy Diagnosed or suspected cancer disease Chronic inflammatory disease Premenopausal womenEjection fraction <0.40 Unstable angina pectoris Acute myocardial infarction within the last three months Diabetes mellitus with proliferative retinopathy Dia…	<18 or >80 years old AAV1 seropositivity (titer <1:2) in the last 3 months Atrial fibrillation in the absence of permanent ventricular pacing Coronary revascularization or heart surgery or pacemaker implantation < 3 months Ischemic heart disease without at least one coronary artery with a TIMI-3 flow Restrictive cardiomyopathy, hypertrophic obstructive cardiomyopathy, pericardial disease, cardiac…	Unstable or Class IV angina Coronary revascularization planned or predicted in next 6 months Ischemic myocardium in 3 or more regions of a single perfusion bed, as assessed by stress echocardiography or jeopardized viable myocardium >15% on perfusion imaging. ≥50% occlusion of an "unprotected" left main coronary artery. If arterial or venous conduits provide blood flow to the distal left coronary…	Use of intravenous (IV) vasodilatory or inotropic therapy within 24 hours prior to Visit 2. Unstable angina within 3 months of Visit 1. Coronary revascularization planned or predicted within 6 months prior to Visit 1. Subjects who are candidates for revascularization are not considered appropriate for this trial; therefore, if a subject has Ischemia of viable myocardium > 15% and is a candidate f…	Severe systolic heart failure, NYHA Class III or IV New York Heart Association (NYHA) functional class IV History of recurrent ventricular tachycardia or cariogenic shock following PCI Stroke or transient ischemic attack (TIA) within 180 days Uncontrolled hypertension defined as systolic blood pressure ≥ 180 mmHg or diastolic ≥ 110 mmHg at screening and/or on the day of study drug or placebo inje…	Have a history of alcohol or drug abuse within 3 months of screening. Subjects with evidence (clinical, laboratory, or imaging) or history of neoplasm, or, cancer recurrence within the past 5 years (other than non-melanoma skin cancer or in situ cervical carcinoma). Have evidence of moderate to severe proliferative retinopathy on fundoscopic examination by an ophthalmologist. History of severe ao…	<18 or >70 years of age at the time of consent Pregnancy or within 6 months of giving birth Women of child-bearing potential not using an effective method of contraception Men not using an effective method of contraception Suspected or active viral, fungal or parasitic infection within 48 hours prior to administration of IMP, in the opinion of the investigator*. Patients at a high risk of thrombo…	another systemic connective tissue disease, smoking within 3 months or smoking cessation using nicotine products, subjects currently taking sildenafil, tadalafil or vardenafil; another systemic connective tissue disease, smoking within 3 months or smoking cessation using nicotine products, subjects currently taking sildenafil, tadalafil or vardenafil;	ST elevation myocardial infarction (STEMI) or non-ST elevation myocardial infarction (NSTEMI) not requiring revascularization, transmural myocardial infarction or cerebral vascular accident within the past 30 days New York Heart Association Function Class III or IV or left ventricular ejection fraction < 25% within the 6 weeks prior to the screening visit HbA1c ≥ 8.5%, SBP <90 or >180 mmHg, DBP >…	Subjects who have undergone a successful revascularization procedure or sympathectomy within 12 weeks prior to study entry. A clinically unsuccessful revascularization procedure is defined as one in which: the target vessel re-occludes (≥50%, as verified by a second angiogram. Duplex ultrasonography can be used to determine vessel patency if the patient cannot tolerate a second angiogram), or the…	chronic lower limb ischemia of nonatherosclerotic genesis; stage 4 chronic ischemia according to Fontaine classification modified by A. V. Pokrovsky (ischemic ulcers and necrotic lesions); severe concomitant pathology with life expectancy <1 year; infectious diseases, history of cancer, or suspected malignancy;chronic lower limb ischemia of nonatherosclerotic genesis; stage 4 chronic ischemia acc…	Patients with either current or any history of Critical Limb Ischemia (CLI; that is, patients classified as Rutherford Category 4 [ischemic rest pain], Rutherford Category 5 [non-healing ischemic ulcers and minor tissue loss], or Rutherford Category 6 [non-healing ischemic ulcers and major tissue loss]). Patients in whom arterial insufficiency in the lower extremity is the result of acute limb is…	Subjects who have undergone a successful revascularization procedure within 6 months of enrollment; MI, unstable angina requiring > 24 hour hospitalization, or percutaneous coronary intervention, within last 90 days; Stroke or TIA within last 180 days;Subjects who have undergone a successful revascularization procedure within 6 months of enrollment; MI, unstable angina requiring > 24 hour hospita…	Vascular reconstruction	1. Patients with acute lower limb ischemia or acute exacerbation of chronic lower limb ischemia. 2. Vascular reconstruction (bypass or intravascular therapy) or sympathetic resection or amputation was performed within 4 weeks prior to the signing of the informed consent. 3. Due to surgical operation, the patient is still in the postoperative risk period, and the researcher judges that the patient…	Patients with progressive or present heart failure Patients with uncontrolled ventricular arrhythmia on electrocardiogram, or who have been treated for ventricular arrhythmia Patients with current or history of malignant tumorPatients with progressive or present heart failure Patients with uncontrolled ventricular arrhythmia on electrocardiogram, or who have been treated for ventricular arrhythmi…	Restrictive cardiomyopathy, hypertrophic cardiomyopathy, acute myocarditis, pericardial disease, amyloidosis, infiltrative cardiomyopathy, uncorrected thyroid disease or discrete left ventricular (LV) aneurysm	undergone a revascularization procedure or sympathectomy within 12 weeks prior to study entry that remains patent. A failed revascularization procedure in the previous 4 weeks is acceptable	Subjects who have undergone a successful revascularization procedure or sympathectomy within 12 weeks prior to study entry. Acute advanced CLI Subjects that will require an amputation in the target leg within 4 weeks, or significant stenosis (≥ 75%) of AortoiliacSubjects who have undergone a successful revascularization procedure or sympathectomy within 12 weeks prior to study entry. Acute advanc…	Unwilling or unable to undergo exercise testing	significant impairment of left ventricular function (ejection fraction < 25% in echocardiography) symptomatic congestive heart failure (New York Heart Association class 3-4) haemodynamically significant (grade 3-4/4) aortic or mitral regurgitation or other heart disease needing surgery severe hypertension (systolic blood pressure > 200 mmHg or diastolic blood pressure > 110 mmHg) or significant h…	Ulcers or gangrene, History of cancer (except skin cancer) within the past 5 yearsUlcers or gangrene, History of cancer (except skin cancer) within the past 5 years	Angina <CCS III Secondary angina Acute myocardial infarction within 4 weeks prior to inclusion Left ventricular ejection fraction <35% Angina <CCS III Secondary angina Acute myocardial infarction within 4 weeks prior to inclusion Left ventricular ejection fraction <35%	NYHA>2 Atrial fibrillation Primary valvular heart disease Uncontrolled hypertension Recent MI(within 4 weeks) Important ilio-femoral peripheral vascular disease, limiting catheter access LV thrombus visualized by either echocardiography or contrast LV angiogram NYHA>2 Atrial fibrillation Primary valvular heart disease Uncontrolled hypertension Recent MI(within 4 weeks) Important ilio-femoral peri…	no	Left ventricular ejection fraction < 25% as measured by LV angiography Congestive heart failure NYHA class III-IVLeft ventricular ejection fraction < 25% as measured by LV angiography Congestive heart failure NYHA class III-IV	Have ischemic ulcer. Diagnosed with Buerger's disease.Have ischemic ulcer. Diagnosed with Buerger's disease.	Lower extremity surgery : bypass/angioplasty of the leg to be treated within 2 months prior to the first administration of study treatment (Day 1). Buerger's diseaseLower extremity surgery : bypass/angioplasty of the leg to be treated within 2 months prior to the first administration of study treatment (Day 1). Buerger's disease	Any intravenous therapy with positive inotropes, vasodilators, or diuretics within 30 days prior to enrollment Restrictive cardiomyopathy, obstructive cardiomyopathy, pericardial disease, amyloidosis, infiltrative cardiomyopathy, uncorrected thyroid disease, or dyskinetic LV aneurysm Cardiac surgery, percutaneous coronary intervention, or valvuloplasty within 30 days prior to enrollment Clinicall…	Previous major amputation on the leg to be treated or planned major amputation within the first month following randomization; Known Buerger's disease; Successful lower extremity revascularization procedure within 3 months prior randomization;Previous major amputation on the leg to be treated or planned major amputation within the first month following randomization; Known Buerger's disease; Succ…	Successful lower extremity surgery (bypass/angioplasty of the leg to be treated) within 3 months prior to the first administration of study treatment [Day 1]). Patients planned to undergo amputation of target limb within 1 month following the first administration of study treatment. Buerger's diseaseSuccessful lower extremity surgery (bypass/angioplasty of the leg to be treated) within 3 months p…	Patients for whom an immediate revascularization procedure is indicated (CABG surgery or PCI) Myocardial infarction within the past 3 months Unstable angina or hospitalization requiring intravenous anti-anginal therapy within the 14 days prior to the start of screening evaluations Congestive heart failure NYHA Class IV Electrocardiogram that precludes accurate assessment of exercise induced myoca…	Patients with unstable angina for whom an immediate revascularization procedure is indicated Patients for whom a cardiac revascularization procedure is planned in the next 3 months Myocardial infarction within the 3 months prior to the Screening visit Congestive heart failure NYHA Class IV Myocarditis or restrictive pericarditis Left main coronary stenosis ≥70% (unless the patient has a patent gr…	History of aortic valve regurgitation > 2 Moderate/Severe aortic stenosis defined as AVA <1.5 cm2 Presence of an artificial aortic valve Subjects with aortic aneurysm >3.8 cm History of cancer with exception of basal cell carcinoma and following results on age appropriate cancer screenings Subjects with persistent atrial fibrillation (per ACC/AHA/ESC guidelines, defined as recurrent AF episodes l…	Restrictive cardiomyopathy, obstructive cardiomyopathy, acute myocarditis, pericardial disease, amyloidosis, infiltrative cardiomyopathy, uncorrected thyroid disease or discrete left ventricular aneurysm. Cardiac surgery, percutaneous coronary intervention, valvuloplasty or valve replacement within 30 days prior to screening. Myocardial infarction (e.g., ST elevation myocardial infarction [STEMI]…	Patient is not able to complete a Six Minute Walk Test or unable to tolerate an LVAD wean in the past 3 monthsm Patient has a history of arrhythmia, uncontrolled diabetes, diabetic retinopathy, systemic lupus erythematosus, macular degeneration, hyper-coagulation, or stroke Patient has had a myocardial infarction related to ischemia within the past 30 days Patient has had certain prior surgeries …	Life expectancy of less than one year Presence of significant inflow disease (>50% stenosis) in the distal aorta, common or external iliac Advanced CLI, characterized by extensive tissue loss or gangrene (Rutherford category 6) Previous major amputation on the leg to be treated or planned major amputation within a month from enrollment Ischemic wounds with uncontrolled infectious symptoms Heart a…	Subjects whose CLI status is unstable (spontaneous marked improvement or marked worsening during the screening period). Subjects who may require a major amputation (amputation at or above the ankle) within 4 weeks of Day 0 (± 4 weeks of Day 0). Subjects with ulcers with exposure of tendons, osteomyelitis or uncontrolled infection or with the largest ulcer that is greater than 20 cm2 in area (>10 …	Non-compressible arteries (resting ankle-brachial systolic blood pressure index (ABI) greater than 1.3 in the more-affected limb) Severe arthritis affecting lower extremities Severe chronic obstructive pulmonary disease Angina pectoris greater than Canadian Angina Class 2 Dyspnea greater than New York Heart Association Class II	An increase in LVEF by greater that 10% from initial LVEF evaluation for repeat assessments The presence of significant coronary lesions, other than the index lesion of the infarction related artery A history of significant ventricular arrhythmia not related to index STEMI	The affected limb may need an amputation in 4 weeks; Acute lower extremity arterial ischemic disease or acute progressive disease of lower extremity arterial ischemic disease; The index limb has serious infections ( such as cellulitis, osteomyelitis, etc.), distal fascia or bone exposure; Cardiac function is classified as grade III or IV heart failure according to the New York Heart Association (…	Pregnancy, lactation, or any childbearing potential 2. Evidence of or a known history of cancer within the past 10 years (except for low grade and fully resolved non-melanoma skin cancer)Pregnancy, lactation, or any childbearing potential 2. Evidence of or a known history of cancer within the past 10 years (except for low grade and fully resolved non-melanoma skin cancer)	Patients with a necrotized ulcer and/or an ulcer with exposed tendon or bone in the treated or non-treated limb<br>(2) Patients in whom alcohol or drug dependence had been noted 90 days or less before obtaining informed consent	Patients with a necrotized ulcer and/or an ulcer with exposed tendon or bone in the treated or non-treated limb Patients who underwent revascularization or amputation in the treated or non-treated limb, excluding small incision, necrotomy or onychectomy etc.	NA	NA	Significant impairment of left ventricular function (EF < 25%) Symptomatic congestive heart failure (NYHA 3-4) Hemodynamically significant (grade 3-4/4) aortic or mitral regurgitation or other heart disease needing surgery Recent (< 6 weeks) acute coronary syndrome or myocardial infarction (elevated CK-MB or cardiac troponin), PCI, CABG or TIA/strokeSignificant impairment of left ventricular func…
Published	YES	NO	YES	YES	YES	YES	NO	NO	YES	NO	YES	NO	YES	YES	NO	NO	NO	YES	NO	YES	YES	NO	NO	YES	YES	YES	YES	YES	NO	YES	YES	YES	YES	NO	NO	YES	NO	NO	YES (Ib phase)	YES	NO	YES (Iia phase)	NO	NO	YES	YES	YES	NO	NO
Publication link	https://academic.oup.com/eurheartj/article/38/33/2547/4056416?login=true	0	https://academic.oup.com/eurheartj/article/27/15/1785/2887241?login=true	https://onlinelibrary.wiley.com/doi/full/10.1002/ejhf.826	https://jamanetwork.com/journals/jamacardiology/fullarticle/2506673	https://www.sciencedirect.com/science/article/pii/S0002870318301121, https://jamanetwork.com/journals/jamacardiology/fullarticle/2506673	0	0	https://www.nature.com/articles/s41434-020-0171-7	0	https://pubmed.ncbi.nlm.nih.gov/16791287/	0	https://pubmed.ncbi.nlm.nih.gov/29996720/	https://www.ahajournals.org/doi/10.1161/CIRCULATIONAHA.110.009407?url_ver=Z39.88-2003&rfr_id=ori:rid:crossref.org&rfr_dat=cr_pub%20%200pubmed	0	0	0	https://www.nature.com/articles/gt201287	0	https://www.nature.com/articles/gt201121	https://www.sciencedirect.com/science/article/pii/S1525001619304939	0	NA	https://www.sciencedirect.com/science/article/abs/pii/S0002870307001548	https://pubmed.ncbi.nlm.nih.gov/31288177/	https://www.sciencedirect.com/science/article/pii/S1525001616318172	https://pubmed.ncbi.nlm.nih.gov/23944648/	https://pubmed.ncbi.nlm.nih.gov/21252014/	NA	https://www.nature.com/articles/gt201185 | https://www.cell.com/molecular-therapy-family/molecular-therapy/fulltext/S1525-0016(16)31713-0?_returnURL=https%3A%2F%2Flinkinghub.elsevier.com%2Fretrieve%2Fpii%2FS1525001616317130%3Fshowall%3Dtrue#%20https://www.nature.com/articles/gt201185 | https://www.cell.com/molecular-therapy-family/molecular-therapy/fulltext/S1525-0016(16)31713-0?_returnURL=https%…	https://www.ahajournals.org/doi/10.1161/CIRCRESAHA.113.302421?url_ver=Z39.88-2003&rfr_id=ori:rid:crossref.org&rfr_dat=cr_pub%20%200pubmed https://www.ahajournals.org/doi/10.1161/CIRCULATIONAHA.111.022889?url_ver=Z39.88-2003&rfr_id=ori:rid:crossref.org&rfr_dat=cr_pub%20%200pubmed https://www.ncbi.nlm.nih.gov/pmc/articles/PMC2752875/	https://pubmed.ncbi.nlm.nih.gov/21621834/ | https://pubmed.ncbi.nlm.nih.gov/21696982/	https://www.nature.com/articles/gt201185	NA	NA	https://www.ahajournals.org/doi/10.1161/CIRCRESAHA.111.300440?url_ver=Z39.88-2003&rfr_id=ori:rid:crossref.org&rfr_dat=cr_pub%20%200pubmed	NA	NA	https://www.ncbi.nlm.nih.gov/pmc/articles/PMC5363187/	https://ClinicalTrials.gov/show/NCT02016755	NA	https://pubmed.ncbi.nlm.nih.gov/29618307/	NA	0	https://www.mhlw.go.jp/content/12401000/000350779.pdf	https://jrct.niph.go.jp/latest-detail/jRCTs053180162	https://www.researchgate.net/publication/234134026_DVC1-0101_to_Treat_Peripheral_Arterial_Disease_A_Phase_IIIa_Open-label_Dose-escalation_Clinical_Trial	NA	NA
Comparator	none	none	none	none	placebo	placebo	placebo	none	placebo	none	dose finding	placebo	none	placebo	dose finding	placebo	placebo	dose finding	placebo	dose finding	placebo	dose finding	placebo	placebo	placebo	placebo	none	placebo	placebo, dose-escalation	placebo	placebo, dose-escalation	placebo	placebo	placebo	none	dose-escalation	placebo	none	dose-escalation	none	placebo	placebo	dose-escalation	placebo	none	none	dose-escalation	none	placebo
Overall adverse effects	NA	NA	NA	NA	NA	NA	NA	NA	NA	NA	NA	NA	NA	116	NA	NA	NA	112	NA	10	434	NA	NA	NA	NA	103 (VEGF), 85 (placebo) [VEGF N=48, placebo N=45]	NA	NA	NA	53 (NV1FGF), 56 (placebo) [NV1FGF N=57, placebo N=61]	NA	NA	NA	NA	NA	NA	NA	NA	NA	94 (drug group N=10, no placebo)	NA	NA	NA	NA	13	17 (drug group N=6, no placebo)	136 (drug group N=12, no placebo)	NA	NA
Serious adverse effects	18	NA	5	0	33	33	NA	NA	4	NA	22	NA	22	NA	NA	NA	NA	0	NA	0	32 (7,4%)	NA	NA	NA	NA	12 (VEGF), 5 (placebo)	NA	NA	NA	40 (NV1FGF), 49 (placebo)	NA	NA	NA	NA	NA	26 (drug group N=17, no placebo)	NA	NA	24 (drug group N=18, no placebo)	22	NA	0	NA	NA	1	NA	9	NA	NA
Death related to treatment	0	NA	0	0	0	0	NA	NA	0	NA	0	NA	8, not classified if related	20, not classified if related	NA	NA	NA	0	NA	0	0	NA	NA	NA	NA	NA	0	NA	NA	NA	0	NA	0	NA	NA	0	NA	NA	0	NA	NA	NA	NA	NA	0	NA	0	NA	NA
Favorable outcome	NO	NA	NO	NO	YES	YES	NA	NA	NO	NA	YES	NA	NO	NO	NA	NA	NA	YES	NA	NO	NO	NA	NA	NO	NO	NO	YES	NO	NA	NO	YES	NO	NO	NA	NA	YES	NA	NA	YES	NO	NA	YES	NA	NA	YES	YES	YES	NA	NA
[truncated: 1 more columns]
